# Supplementary material for: Mayfly Ephemeraglaucops (Ephemeroptera, Ephemeridae) recorded in the Czech Republic after almost a century
Source: Biodivers Data J. 2022 Sep 9;10:e90950. doi: 10.3897/BDJ.10.e90950 (PMC9848493; doi:10.3897/BDJ.10.e90950)
Supplement: XML Treatment for Ephemera (Sinephemera) glaucops [file BDJ.10.e90950-treatment1.xml]

<!DOCTYPE tp:taxon-treatment
  PUBLIC "-//TaxonX//DTD Taxonomic Treatment Publishing DTD v0 20100105//EN" "tax-treatment-NSO.dtd">
<tp:taxon-treatment xmlns:tp="http://www.plazi.org/taxpub"><tp:treatment-meta><mixed-citation publication-type="journal"><person-group><name><surname>Sroka</surname><given-names>Pavel</given-names></name><name><surname>Bojková</surname><given-names>Jindřiška</given-names></name><name><surname>Kolar</surname><given-names>Vojtech</given-names></name></person-group><article-title>Mayfly <italic><tp:taxon-name><tp:taxon-name-part taxon-name-part-type="genus" reg="Ephemera">Ephemera</tp:taxon-name-part><tp:taxon-name-part taxon-name-part-type="species" reg="glaucops">glaucops</tp:taxon-name-part></tp:taxon-name></italic> (<tp:taxon-name><tp:taxon-name-part taxon-name-part-type="order">Ephemeroptera</tp:taxon-name-part></tp:taxon-name>, <tp:taxon-name><tp:taxon-name-part taxon-name-part-type="family">Ephemeridae</tp:taxon-name-part></tp:taxon-name>) recorded in the Czech Republic after almost a century</article-title><source>Biodivers Data J</source><day>09</day><month>09</month><year>2022</year><volume>10</volume><pub-id pub-id-type="doi">10.3897/BDJ.10.e90950</pub-id></mixed-citation></tp:treatment-meta><tp:nomenclature><tp:taxon-name><object-id xmlns:xlink="http://www.w3.org/1999/xlink" content-type="arpha" xlink:type="simple">AAAC5765-3094-52DD-937C-9B8F04CE7ADF</object-id><tp:taxon-name-part taxon-name-part-type="genus">Ephemera</tp:taxon-name-part> (<tp:taxon-name-part taxon-name-part-type="subgenus">Sinephemera</tp:taxon-name-part>) <tp:taxon-name-part taxon-name-part-type="species">glaucops</tp:taxon-name-part></tp:taxon-name><tp:taxon-authority>Pictet, 1843</tp:taxon-authority><tp:nomenclature-citation-list><tp:nomenclature-citation><tp:taxon-name>
                <tp:taxon-name-part taxon-name-part-type="genus" reg="Ephemera">Ephemera</tp:taxon-name-part>
                <tp:taxon-name-part taxon-name-part-type="species" reg="glaucops">glaucops</tp:taxon-name-part>
              </tp:taxon-name><comment> Pictet, 1843; Hist. nat. gen. part. Ins. Névropt., p. 132</comment></tp:nomenclature-citation><tp:nomenclature-citation><tp:taxon-name><tp:taxon-name-part taxon-name-part-type="genus" reg="Ephemera">Ephemera</tp:taxon-name-part> (<tp:taxon-name-part taxon-name-part-type="subgenus" reg="Sinephemera">Sinephemera</tp:taxon-name-part>) <tp:taxon-name-part taxon-name-part-type="species" reg="glaucops">glaucops</tp:taxon-name-part></tp:taxon-name><comment> Pictet, 1843 in <xref ref-type="bibr" rid="B7969500">Kluge (2004)</xref></comment></tp:nomenclature-citation><tp:nomenclature-citation><tp:taxon-name><tp:taxon-name-part taxon-name-part-type="genus" reg="Ephemera">Ephemera</tp:taxon-name-part> (<tp:taxon-name-part taxon-name-part-type="subgenus" reg="Sinephemera">Sinephemera</tp:taxon-name-part>) <tp:taxon-name-part taxon-name-part-type="species" reg="glaucops">glaucops</tp:taxon-name-part></tp:taxon-name><comment> Pictet, 1843 in <xref ref-type="bibr" rid="B7911511">Bauernfeind and Soldán (2012)</xref></comment></tp:nomenclature-citation></tp:nomenclature-citation-list></tp:nomenclature><tp:treatment-sec sec-type="Taxon discussion"><title>Taxon discussion</title><p>See general Discussion below.</p></tp:treatment-sec><ref-list><ref id="B7969500"><element-citation xmlns:xlink="http://www.w3.org/1999/xlink" publication-type="book" xlink:type="simple"><person-group person-group-type="author"><name name-style="western"><surname>Kluge</surname><given-names>N. J.</given-names></name></person-group><year>2004</year><source>The Phylogenetic System of <tp:taxon-name><tp:taxon-name-part taxon-name-part-type="order">Ephemeroptera</tp:taxon-name-part></tp:taxon-name></source><publisher-name>Kluwer Academic Publishers</publisher-name><publisher-loc>Dordrecht</publisher-loc><size units="page">442</size><pub-id pub-id-type="doi">10.1007/978-94-007-0872-3</pub-id></element-citation></ref><ref id="B7911511"><element-citation xmlns:xlink="http://www.w3.org/1999/xlink" publication-type="book" xlink:type="simple"><person-group person-group-type="author"><name name-style="western"><surname>Bauernfeind</surname><given-names>E.</given-names></name><name name-style="western"><surname>Soldán</surname><given-names>T.</given-names></name></person-group><year>2012</year><source>The Mayflies of Europe</source><publisher-name>Apollo Books</publisher-name><publisher-loc>Ollerup</publisher-loc><size units="page">781</size></element-citation></ref></ref-list></tp:taxon-treatment>
